# Supplementary material for: A Smart Imaging Workflow for Organ-Specific Screening in a Cystic Kidney Zebrafish Disease Model
Source: Int J Mol Sci. 2019 Mar 14;20(6):1290. doi: 10.3390/ijms20061290 (PMC6471943; doi:10.3390/ijms20061290)
Supplement: Supplementary file 1 [file ijms-20-01290-s001.zip]

Archive with 35 entries (24 files):
- J-SupplementaryInformation_revised/
- J-SupplementaryInformation_revised/.DS_Store
- __MACOSX/
- __MACOSX/J-SupplementaryInformation_revised/
- __MACOSX/J-SupplementaryInformation_revised/._.DS_Store
- J-SupplementaryInformation_revised/Source_Code/
- J-SupplementaryInformation_revised/Source_Code/.DS_Store
- __MACOSX/J-SupplementaryInformation_revised/Source_Code/
- __MACOSX/J-SupplementaryInformation_revised/Source_Code/._.DS_Store
- J-SupplementaryInformation_revised/Source_Code/Smart Imaging/
- J-SupplementaryInformation_revised/Source_Code/Smart Imaging/SmartImaging_macro.ijm
- __MACOSX/J-SupplementaryInformation_revised/Source_Code/Smart Imaging/
- __MACOSX/J-SupplementaryInformation_revised/Source_Code/Smart Imaging/._SmartImaging_macro.ijm
- __MACOSX/J-SupplementaryInformation_revised/Source_Code/._Smart Imaging
- J-SupplementaryInformation_revised/Source_Code/Image Analysis/
- J-SupplementaryInformation_revised/Source_Code/Image Analysis/PythonMethods.ipynb
- __MACOSX/J-SupplementaryInformation_revised/Source_Code/Image Analysis/
- __MACOSX/J-SupplementaryInformation_revised/Source_Code/Image Analysis/._PythonMethods.ipynb
- J-SupplementaryInformation_revised/Source_Code/Image Analysis/AllFijiScripts.ijm
- __MACOSX/J-SupplementaryInformation_revised/Source_Code/Image Analysis/._AllFijiScripts.ijm
- J-SupplementaryInformation_revised/Source_Code/Image Analysis/PythonMethods.html
- __MACOSX/J-SupplementaryInformation_revised/Source_Code/Image Analysis/._PythonMethods.html
- J-SupplementaryInformation_revised/Source_Code/Image Analysis/PythonMethods.py
- __MACOSX/J-SupplementaryInformation_revised/Source_Code/Image Analysis/._PythonMethods.py
- __MACOSX/J-SupplementaryInformation_revised/Source_Code/._Image Analysis
- J-SupplementaryInformation_revised/Source_Code/Multilayer Generation/
- J-SupplementaryInformation_revised/Source_Code/Multilayer Generation/MultilayerTiffScript.pl
- __MACOSX/J-SupplementaryInformation_revised/Source_Code/Multilayer Generation/
- __MACOSX/J-SupplementaryInformation_revised/Source_Code/Multilayer Generation/._MultilayerTiffScript.pl
- __MACOSX/J-SupplementaryInformation_revised/Source_Code/._Multilayer Generation
- J-SupplementaryInformation_revised/I - Supplementary Figures_revised.pdf
- __MACOSX/J-SupplementaryInformation_revised/._I - Supplementary Figures_revised.pdf
- J-SupplementaryInformation_revised/Supplementary protocol.pdf
- __MACOSX/J-SupplementaryInformation_revised/._Supplementary protocol.pdf
- __MACOSX/._J-SupplementaryInformation_revised
